# Supplementary material for: Data on somatic mutations obtained by whole exome sequencing of FFPE tissue samples from Russian patients with prostate cancer
Source: Data Brief. 2019 May 24;25:104022. doi: 10.1016/j.dib.2019.104022 (PMC6565602; doi:10.1016/j.dib.2019.104022)
Supplement: Multimedia component 1 [file mmc1.xlsx]

## Sheet: Лист1
Type of variant	Number of variants	Percent
Variant consequences
missense_variant	648	39.9261
intron_variant	472	29.0819
synonymous_variant	276	17.0055
non_coding_transcript_exon_variant	71	4.37461
splice_region_variant	68	4.18977
stop_gained	42	2.5878
splice_donor_variant	13	0.800986
splice_acceptor_variant	12	0.739372
start_lost	7	0.4313
upstream_gene_variant	5	0.308071
frameshift_variant	4	0.246457
downstream_gene_variant	3	0.184843
stop_retained_variant	1	0.0616143
mature_miRNA_variant	1	0.0616143
PolyPhen summary
benign	985	48.1663
probably_damaging	675	33.0073
possibly_damaging	375	18.3374
unknown	10	0.488998
SIFT summary
deleterious	969	48.3533
tolerated	855	42.6647
deleterious_low_confidence	117	5.83832
tolerated_low_confidence	63	3.14371
