# Supplementary material for: Data on somatic mutations obtained by whole exome sequencing of FFPE tissue samples from Russian patients with prostate cancer
Source: Data Brief. 2019 May 24;25:104022. doi: 10.1016/j.dib.2019.104022 (PMC6565602; doi:10.1016/j.dib.2019.104022)
Supplement: Multimedia component 2 [file mmc2.xlsx]

## Sheet: Лист1
Patient ID	Age	Sex	Disease	TNM clinical	TNM pathological	PSA first , ng/ml	PSA second, ng/ml	Prostate volume, sm3	Gleason primary score after operation	Gleason secondary score after operation	Gleason sum after operation	Gleason primary score after biopsy	Gleason secondary score after biopsy	Gleason sum after biopsy	Extraprostatic extension	Seminal vesicle invasion	Surgical margins	Perineural invasion
A50_001	75	male	BPH	Not applicable	Not applicable	3.9	Not available	Not available	Not applicable	Not applicable	Not applicable	Not applicable	Not applicable	Not applicable	Not applicable	Not applicable	Not applicable	Not applicable
A50_002	67	male	BPH	Not applicable	Not applicable	1.5	Not available	Not available	Not applicable	Not applicable	Not applicable	Not applicable	Not applicable	Not applicable	Not applicable	Not applicable	Not applicable	Not applicable
A50_003	58	male	BPH	Not applicable	Not applicable	Not available	Not available	Not available	Not applicable	Not applicable	Not applicable	Not applicable	Not applicable	Not applicable	Not applicable	Not applicable	Not applicable	Not applicable
A50_004	68	male	BPH	Not applicable	Not applicable	9.6	Not available	Not available	Not applicable	Not applicable	Not applicable	Not applicable	Not applicable	Not applicable	Not applicable	Not applicable	Not applicable	Not applicable
A50_006	64	male	prostate cancer	Not available	pT2cN0M0	17	Not available	Not available	4	3	7	4	3	7	No	No	Negative	Yes
A50_010	69	male	BPH	Not applicable	Not applicable	Not available	Not available	Not available	Not applicable	Not applicable	Not applicable	Not applicable	Not applicable	Not applicable	Not applicable	Not applicable	Not applicable	Not applicable
A50_011	63	male	BPH	Not applicable	Not applicable	Not available	Not available	Not available	Not applicable	Not applicable	Not applicable	Not applicable	Not applicable	Not applicable	Not applicable	Not applicable	Not applicable	Not applicable
A50_012	84	male	BPH	Not applicable	Not applicable	Not available	Not available	Not available	Not applicable	Not applicable	Not applicable	Not applicable	Not applicable	Not applicable	Not applicable	Not applicable	Not applicable	Not applicable
A50_017	50	male	BPH	Not applicable	Not applicable	Not available	Not available	Not available	Not applicable	Not applicable	Not applicable	Not applicable	Not applicable	Not applicable	Not applicable	Not applicable	Not applicable	Not applicable
P50_001	60	male	prostate cancer	T1cN0M0	pT2bN0M0	8	10	45	3	4	7	3	4	7	No	No	Negative	Yes
P50_002	55	male	prostate cancer	T2NxM0	pT3aN0M0	13.46	8.6	Not available	4	3	7	3	4	7	Yes	No	Negative	Yes
P50_003	61	male	prostate cancer	T1cN0M0	pT2aN0M0	4.6	5.2	82	3	3	6	3	3	6	No	No	Negative	No
P50_004	55	male	prostate cancer	T2N0M0	pT2cN0M0	24	19	35	4	4	8	3	4	7	No	No	Negative	Yes
P50_005	61	male	prostate cancer	T2cN0M0	pT3aN0M0	30	11	30	3	4	7	3	4	7	Yes	No	Negative	Yes
P50_006	67	male	prostate cancer	T2NxM0	pT2cN0M0	11	5.2	Not available	3	4	7	3	4	7	No	No	Negative	Yes
P50_008	69	male	prostate cancer	Not available	pT2cN0M0	15.34	15	Not available	5	2	5	3	3	6	No	No	Negative	No
P50_009	57	male	prostate cancer	T2-3NxM0	pT3aN0M0	16.59	12.4	22	4	5	9	3	4	7	Yes	No	Negative	Yes
P50_010	69	male	prostate cancer	T1cN0M0	pT3aN0M0	5.3	5.3	36	3	4	7	3	3	6	Yes	No	Negative	Yes
P50_011	67	male	prostate cancer	T1N0M0	pT2cN0M0	5.62	4.8	19	4	3	7	3	3	6	No	No	Positive	Yes
P50_012	68	male	prostate cancer	Not available	pT2cN0M0	14.9	Not available	75	3	4	7	3	4	7	No	No	Positive	Yes
P50_013	56	male	prostate cancer	T2-3N0M0	pT2cN0M0	15	15	40	4	3	7	3	3	6	No	No	Positive	Yes
P50_015	48	male	prostate cancer	T2cN0M0	pT2cN0M0	4.8	7.8	30	3	3	6	3	3	6	No	No	Negative	Yes
P50_016	67	male	prostate cancer	T2cN0M0	pT2cN0M0	6.6	6.6	75	3	2	5	3	3	6	No	No	Negative	No
P50_018	69	male	prostate cancer	T1cN0M0	pT2aN0M0	5.9	5	90	3	3	6	3	3	6	No	No	Negative	No
P50_019	73	male	prostate cancer	T2cN0M0	pT3bN0M0	3.93	3.93	35	4	3	7	3	4	7	Yes	Yes	Negative	Yes
P50_020	50	male	prostate cancer	T1cN0M0	pT2cN0M0	12	12	25	3	4	7	3	4	7	No	No	Negative	Yes
P50_022	67	male	prostate cancer	T1cN0M0	pT2bN0M0	6.1	6.1	40	3	3	6	3	3	6	No	No	Negative	Yes
P50_023	67	male	prostate cancer	T2N0M0	pT2cN0M0	8.38	8	Not available	3	4	7	3	4	7	No	No	Negative	Yes
P50_024	65	male	prostate cancer	Not available	pT3bN0M0	31	31	14	4	4	8	4	3	7	Yes	Yes	Positive	Yes
P50_027	61	male	prostate cancer	T1cN0M0	pT3aN0M0	5.9	5.9	35	4	3	7	3	3	6	Yes	No	Negative	Yes
P50_028	58	male	prostate cancer	T2cN0M0	pT3bN0M0	12	8	50	4	4	8	4	4	8	Yes	Yes	Positive	Yes
P50_031	65	male	prostate cancer	T3NxM0	pT3bN1M0	27	27	35	5	4	9	3	4	7	Yes	Yes	Positive	Yes
P50_033	60	male	prostate cancer	T2-3NxM0	pT3aN0M0	6.9	6.9	20	4	3	7	3	3	6	Yes	No	Negative	Yes
P50_036	40	male	prostate cancer	T1cN0M0	pT3aN0M0	4.5	7	20	3	4	7	3	3	6	Yes	No	Positive	Yes
