# Supplementary material for: Data on somatic mutations obtained by whole exome sequencing of FFPE tissue samples from Russian patients with prostate cancer
Source: Data Brief. 2019 May 24;25:104022. doi: 10.1016/j.dib.2019.104022 (PMC6565602; doi:10.1016/j.dib.2019.104022)
Supplement: Multimedia component 4 [file mmc4.zip]

Archive with 1 entries (1 files):
- Supplementary File 1 PC.somatic.target.merged.vcf
